# Supplementary material for: Right anterolateral thoracotomy: an attractive alternative to repeat sternotomy for high-risk patients undergoing reoperative mitral and tricuspid valve surgery
Source: J Cardiothorac Surg. 2017 Sep 21;12:85. doi: 10.1186/s13019-017-0645-x (PMC5609070; doi:10.1186/s13019-017-0645-x)
Supplement: Additional file 1: — Original data. (XLSX 54 kb) [file 13019_2017_645_MOESM1_ESM.xlsx]

## Sheet: 2004右前外侧
住院号	姓名	性别	年龄	身高（cm）	体重（kg）	地址	电话	入院日期	手术日期	出院日期	住院天数	术前诊断	杂音	全胸片	心电图	术前超声(mm)	手术名称	手术切口	房室缺修补	瓣膜或瓣环（厂家、型号、种类）	搭桥数量、名称	转流时间（min）	主动脉阻断时间（min）	辅助时间（min）	停循环	滤液（ml）	循环方式	管床医生	主刀医生	一助	二助	呼吸机（h）	ICU（d）	24h引流（ml）	输血	术后并发症	预后	术后超声	其他	术后复查
4121840	陈文才	男	67	175	61	江苏省南京市公交一村37-303	025-3375880	2003-11-20	2003-12-16	2004-2-17	89	BVR+CABG术后，SBE			HR：84，房颤	AOD：33，LVD:46,LAD:53,EF:65%、人工生物二尖瓣、主动脉瓣活动良好，左心功能正常	BVR	右前外侧切口				149	119	20	0	0	浅低温循环	陈保俊 （王文公）	王东进	陈保俊	王文公 杨军	16.75	22		红悬1000ml 血浆1000ml	感染性休克，多脏器功能衰竭	死亡	AOD：31.9，LVD:52.6，LAD:45.7,EF:64%、人工生物二尖瓣、主动脉瓣置换术后，人工二尖瓣赘生物可能，人工二尖瓣中度返流及瓣周漏，中度PH	二尖瓣人工瓣叶赘生物附着，瓣膜关闭不全，无瓣周漏
4151900	王信诺	男	56	168	59	江苏省扬州市南宝带33幢305室	13316369856	2004-5-17	2004-5-31	2004-6-13	27	AVR术后，二尖瓣扩张术后再狭窄，TI	心尖区III/6隆隆样DM	符合风心，MS	HR：137，房颤，左室肥厚伴劳损	AVR术后，MS,PH	MVR+TVP	右前外侧切口		二尖瓣：SORin 29号机械瓣 三尖瓣：Devage成形术		82	55	19	0	0	中低温循环	武忠 （潘俊）	王东进	武忠	潘俊	10.5	7	2670	红悬400ml 血浆400ml		治愈	AOD：32，LVD:64.5，LAD:67,EF:35%，重度MS伴轻度返流，人工主动脉瓣轻度返流，左心功能不全，中-重度PH	二尖瓣叶增厚、粘连，部分钙化，瓣下腱索、乳头肌增粗，瓣口严重狭窄；三尖瓣环明显扩大，可容四指通过，关闭不全明显
4153149	林申海	男	55	165	64	江苏省南京市集庆门豆腐仿11号5-409	025-86621764	2004-5-26	2004-6-4	2004-6-23	28	MVR术后伴周漏，三尖瓣返流，PH，心功能III级	胸骨左缘第4～5肋间III/6 SM，心尖区II/6 SM	右肺感染	HR：83，房颤	MVR术后，三尖瓣中度返流，PH	MVR+TVP+右侧肺大疱结扎术	右前外侧切口		二尖瓣：SORin 29号机械瓣 三尖瓣：Devage成形术		180	117	41	0	0	中低温循环	武忠 （潘俊）	王东进	武忠	潘俊	14	8	1760	血浆200ml		治愈	AOD：33.7，LVD:63,LAD:51.2,EF:60%, 全心腔增大，左室心肌增厚，轻度三尖瓣返流，轻度PH，少量心包积液	二尖瓣环前、后交界附近各有一直径约0.2cm的漏口，原二尖瓣机械伴开闭良好，瓣叶间无血栓；三尖瓣环扩大，可容三指半通过，原Devage成形术缝线撕脱

## Sheet: 2012右前外侧
住院号	姓名	性别	年龄	身高（cm）	体重（kg）	地址	电话	入院日期	手术日期	出院日期	住院天数	术前诊断	杂音	全胸片	心电图	术前超声(mm)	手术名称	手术切口	房室缺修补	瓣膜或瓣环（厂家、型号、种类）	搭桥数量、名称	转流时间（min）	主动脉阻断时间（min）	辅助时间（min）	停循环	滤液（ml）	循环方式	管床医生	主刀医生	一助	二助	呼吸机（h）	ICU（d）	24h引流（ml）	输血	术后并发症	预后	术后超声	其他	病人来源	费用方式
4481990	童中德	女	64	160	65	安徽省马鞍山红旗村8-306	18955550558	2012-11-21	2012-11-27	2012-12-7	16	三尖瓣重度反流，BVR+TVP术后，高血病	心尖区III/6吹风样SM，三尖瓣II/6 SM	BVR+TVP术后，未见明显异常	HR：86，房颤，ST-T改变	AOD：35.8 ，LVD：46.4，LAD:50.7，EF：56%，人工机械二尖瓣、主动脉瓣开放活动良好，三尖瓣重度反流，轻度PH	TVR+房颤射频消融术	右前外侧切口		三尖瓣：Medtronic 29号生物瓣		148	64	35	0	2000	浅低温循环	潘俊 （宋剑楠）	王东进	王强	朱大伟	11	3	2400			治愈	AOD：35，LVD：46.8；LAD:49，EF：58%，人工机械二尖瓣、主动脉瓣开放活良好，人工生物三尖瓣开放良好			自费

## Sheet: 2013右前外侧
住院号	姓名	性别	年龄	身高（cm）	体重（kg）	地址	电话	入院日期	手术日期	出院日期	住院天数	术前诊断	杂音	全胸片	心电图	术前超声(mm)	手术名称	手术切口	房室缺修补	瓣膜或瓣环（厂家、型号、种类）	搭桥数量、名称	转流时间（min）	主动脉阻断时间（min）	辅助时间（min）	停循环	滤液（ml）	循环方式	管床医生	主刀医生	一助	二助	呼吸机（h）	ICU（d）	24h引流（ml）	输血	术后并发症	预后	术后超声	其他	术后复查
4503219	张卓利	男	57	174	68	江苏省南京市建邺区碧瑶花园11-302	13813872292	2013-05-06	2013-05-27	2013-06-10	35	TI,MVR术后瓣周漏，AI,心律失常，心房扑动，TVP术后	心底部III/6吹风样SM	心影增大	HR：71，房颤	AOD：34，LVD：49；LAD:52，EF：51%，人工机械二尖瓣开放良好，瓣周探及细小血流，三尖瓣中-重度反流，主动脉瓣增厚钙化伴轻-中度反流，重度PH	MVR+TVR+房颤射频消融术	右前外侧切口（第4肋间）		二尖瓣：Edwards 29号生物瓣 三尖瓣：Edwards 31号生物瓣		286	0	0	0	3000	浅低温循环	李庆国 （王强）	王东进	李庆国	王强	王喆妍 赵睿	孙煦	14.25	4	1600	红悬700ml		治愈	AOD：34，LVD：48.8；LAD:49.5，EF：52%，人工生物二尖瓣、三尖瓣开放良好，中-重度PH	二尖瓣机械瓣活动可，瓣周可见血流逆流，三尖瓣中-重度关闭不全，瓣口面积约1.8cm2，瓣叶怎换购、钙化，瓣缘挛缩，交界粘连，瓣环轻度库张，腱索无融合、缩短		自费
4523615	毛华美	女	64	158	51	江苏省南京市玄武区卫岗3号2幢103室	18061455349	2013-9-22	2013-10-9	2013-10-23	31	MVR术后，TI,AI,房颤	三尖瓣区明显SM，二尖瓣区机械瓣音	心影增大	HR：82，房颤	人工机械二尖瓣活动良好，三尖瓣重度、主动脉瓣轻-中度反流，右心腔、左心房增大，轻-中度PH,左房内血流瘀滞状态	TVR	右前外侧切口		三尖瓣：St.Jude 31号生物瓣		118	0	0	0	1400	辅助循环	李庆国 （范阜东）	王东进	王强	范阜东	骆璇 朱炜	孙煦	2d	5	920	血浆450ml		治愈	AOD：28，LVD：48.5；LAD:78，EF：53%，人工生物三尖瓣开放正常，人工机械二尖瓣开放良好，轻度PH,左房附壁血栓形成可能	三尖瓣环明显扩大，瓣膜对合不良，可容纳4指余，重度关闭不全		城镇居民医保
4155866	蒋雪良	男	65	167	64	江苏省南京市定淮门3号3幢101	025-8378677	2013-05-16	2013-05-23	2013-06-05	20	MI,TI,重度PH，房颤，高血压病3级，AVR+MVP+TVP术后，房扑介入射频消融术后	心尖区III/6吹风样SM	心影增大	HR：88，房颤，左室肥大伴ST-T改变	AOD：34，LVD：51；LAD:63，EF：54%，人工生物主动脉瓣活动尚可，中-重度MI,轻-中度TI，重度PH	MVR+房颤射频消融术	右前外侧切口第4肋间		二尖瓣：爱德华人工牛心包二尖瓣生物瓣		176	156	11	0	2500	浅低温循环	潘俊	王东进	潘俊	陈瑞	张晓坤 王炎	孙煦	16	4	2390			治愈	AOD：33，LVD：50；LAD:57，EF：54%，人工生物二尖瓣、主动脉瓣活动良好	二尖瓣启闭明显受限，中-重度MI,瓣叶怎换购、钙化，瓣缘挛缩，交界粘连，瓣环明显扩张，腱索融合、缩短；主动脉瓣叶柔软，启闭良好，三尖瓣环轻度扩大，可容纳2指余，轻度关闭不全		市级缴费
4519926	岳秀兰	女	63			江苏省南京市中山花园城康定里1幢1-603	13813857905	2013-8-26	2013-9-4	2013-9-18	23	高血压病，PH,心功能III级，TI，BVR术后,房颤	胸骨左缘第4肋间II/6吹风样SM	双肺门增大	HR：51，房颤，ST-T改变	三尖瓣重度反流，轻度PH	TVR	胸骨右侧第4肋间切口		三尖瓣：Edwards 31号生物瓣		142	0	0	0	1500	浅低温循环	潘俊 （徐灿）	王东进	潘俊	徐灿	骆璇 金陵	孙煦	2d	5	360			治愈	AOD：37，LVD：49；LAD:52，EF：55%，人工机械二尖瓣、主动脉瓣开放尚可，人工生物三尖瓣开放良好	三尖瓣瓣叶增厚，瓣缘挛缩，前交界粘连，重度关闭不全		市医保
4527507	赵秋芳	女	71			江苏省南京市栖霞区尧佳路18号3幢1单元301室	18651871260	2013-10-18	2013-11-4	2013-11-5	18	TI,心脏瓣膜病置换+CABG术后	三尖瓣区IV/6吹风样SM		HR：71，房颤	人工生物二尖瓣、主动脉瓣活动良好，三尖瓣极重度关闭不全	TVR	右前外第4肋间切口		三尖瓣：美敦力Hancock II 29号生物瓣		500	0	0	0	5000	辅助循环	葛敏 （於文达）	王东进	王强	于明港	王喆妍 金陵	孙煦	2d	2d	1080	红悬400ml 血浆350ml	内环境紊乱，神志未醒	自动出院		三尖瓣关闭不全，既往行Devega成形		城镇居民医保

## Sheet: 病例统计
住院号	姓名	性别	年龄	身高（cm）	体重（kg）	地址	电话	手术日期	住院天数	术前诊断	杂音	全胸片	心电图	术前超声(mm)	手术名称	手术切口	房室缺修补	瓣膜或瓣环（厂家、型号、种类）	搭桥数量、名称	转流时间（min）	主动脉阻断时间（min）	辅助时间（min）	停循环	滤液（ml）	循环方式	管床医生	主刀医生	一助	二助	呼吸机（h）	ICU（d）	24h引流（ml）	输血	术后并发症	预后	术后超声	其他	术后复查
4499191	张秀侠	女	39	162	53	安徽省蒙城县王集乡代刘村张王庄50	15951617479	2013-04-09	29	ASD修补术术后，MI，TI,AI,PH,心功能III级，房颤，右房血栓形成	二尖瓣区吹风样SM		HR：78，房颤	ASD修补术后，房水平分流消失，二尖瓣重度、三尖瓣轻度、主动脉瓣轻度反流，二尖瓣其那也裂缺可能，中度PH	二尖瓣+三尖瓣+房颤射频消融术+右房血栓清除术	胸骨正中切口		二尖瓣：AST 29号机械瓣 三尖瓣植入佰仁思27号成行环		183	137	36	0	1300	浅低温循环	王强 （于明港）	王东进	武忠	陈从涛	骆璇 王炎	孙煦	12.75	4	1990			治愈	AOD：28，LVD：54；LAD:55，EF：59%，人工机械二尖瓣活动良好，房水平分流消失	二尖瓣瓣叶挛缩、增厚，对合不拢，重度关闭不全，瓣环中度扩张；三尖瓣瓣环扩大，可容纳3指余，中度关闭不全		自费
4235110	刘守敏	男	43		75	江苏省睢宁县高作镇石墩村26#	0516-88010207	2013-04-09	56	TI,Ebstein畸形矫治+ASD修补术后，房颤	心底部III/6吹风样SM	Ebstein畸形术后观	HR：60，房颤，ST-T改变	房水平分流消失，重度TI，左室射血分数偏低，EF49%	三尖瓣+房颤射频消融术	胸骨正中切口		三尖瓣：植入32号机械瓣瓣环		233	130	43	0	4500	浅低温循环	李庆国 （王强）	王东进	王强	潘俊	骆璇 王炎	刘畅	4d	8	3880	红悬400ml 血浆600ml	心功能差，出血多，止血困难，肾功能差	治愈	AOD：33，LVD：45.5；LAD:35，EF：52%，人工生物三尖瓣活动良好	三尖瓣重度关闭不全		自费
4496934	余永惠	女	49	155	56	江苏省南京市尧化门尧化一村1幢408	13770577009	2013-05-27	23	SBE,MVR术后，TI,心功能III级，房颤		心影增大	HR：72，房颤，右室肥大	AOD：26 ，LVD：50；LAD:62，EF：50%，人工机械二尖瓣活动良好，三尖瓣重度关闭不全，左室射血分数低值，轻度PH	三尖瓣置换	胸骨正中切口		三尖瓣：Edwards 29号生物瓣		102	30	40	0	2000	浅低温循环	李庆国 （言翊光）	王东进	周庆	潘俊 钱海荣	骆璇 王炎	孙煦	21.5	4	3290			治愈	AOD：28，LVD：49.5；LAD:58.1，EF：50%，人工生物三尖瓣活动良好，人工机械二尖瓣活动良好，左室射血分数低值	三尖瓣瓣环扩大，可容纳4指余，重度关闭不全		市医保
4117253	钱植湖	男	74	167	69	江苏省南京市天堂村小区10幢311	15380440493	2013-05-27	25	人工二尖瓣毁损，心脏瓣膜病，TI,AI,PH,糖尿病，心功能III级		心影增大	HR：95，窦性	二尖瓣置换术后，二尖瓣中度关闭不全，主动脉瓣关闭不全，三尖瓣关闭不全	MVR+TVP	胸骨正中切口		二尖瓣：Medtronic 27号生物瓣 三尖瓣：植入佰仁思27号成行环		162	127	25	0	4000	浅低温循环	李庆国 （言翊光）	王东进	周庆	言翊光	王喆妍 顾伟	孙煦	2d	4	2910	红悬400ml		治愈	AOD：34，LVD：49；LAD:41，EF：59%，人工生物二尖瓣活动良好	二尖瓣人工生物瓣膜毁损，两瓣叶根部撕裂，瓣缘有疑似赘生物，重度关闭不全；三尖瓣环扩大，可容纳3指余，中重度关闭不全		市医保
4515585	金祖祥	男	25	170	53	安徽省滁州市全椒县陈浅乡陈浅村	18365090328	2013-7-26	33	二尖瓣脱垂伴MI，TI，心功能II级，PH，房颤，F4矫治术后	胸骨左缘第4-5肋间 SM，心尖区III/6 吹风样SM	心影增大		AOD：35.8 ，LVD：56.8；LAD:55，EF：50%，人工机械二尖瓣活动良好，左室射血分数低值，轻度PH	MVR+TVP+肺动脉瓣成形+房颤射频消融术	胸骨正中切口		二尖瓣：St.Jude 29号机械瓣 三尖瓣：植入佰仁思29号成行环 肺动脉瓣：切开流出道和主肺动脉，心包补片成形前瓣		210	179	22	0	3000	浅低温循环	李庆国 （曹海龙）	王东进	李庆国	曹海龙	骆璇 王炎 薛云星	刘畅	16.5	3	800	红悬400ml		治愈		二尖瓣瓣叶发育较小，瓣环扩大，重度关闭不全；三尖瓣瓣环扩大，可容纳3指余，重度关闭不全		自费
4517899	王乃礼	男	51	173	62.5	江苏省南京市浦口区旭日爱上城13栋704	18913830215	2014-8-12	49	BVR+TVP术后，TI,AI,房颤	主动脉瓣、二尖瓣、三尖瓣区III/6 SM	心影稍增大	HR：70，房颤	AOD： 30，LVD：53.5；LAD:62，EF：52%，外院心脏术后，人工生物二尖瓣活动尚可，人工生物主动脉瓣轻-中度狭窄伴中度关闭不全，三尖瓣重度关闭不全，重度PH，房水平少量分流	MVP+TVP	胸骨正中切口		二尖瓣：St.Jude 27号机械瓣 主动脉瓣：St.Jude Regent 19号机械瓣 三尖瓣：植入佰仁思29号成形环		315	239	26	0	3500	浅低温循环	李庆国 （范阜东）	王东进	周庆	范阜东	王喆妍 顾伟	孙煦	6d	13	1450	红悬1800ml 血浆1000ml		治愈	AOD：30，LVD：51；LAD:57.5，EF：52%，人工机械二尖瓣、主动脉瓣活动良好，轻-中度PH	二尖瓣人工生物钙化严重，瓣叶活动活动差，开放轻度受限，主动脉瓣人工生物瓣钙化明显，左冠窦处瓣叶破损，右冠窦处瓣叶可见穿孔，三尖瓣环扩大，可容纳4指余，三尖瓣叶及三尖瓣瓣下结构基本正常，中重度关闭不全		自费
4519387	孙德兰	女	50			江苏省南京市下关区金陵村420-101	14705153361	2013-8-22	60	TI,MI,ASD,心房纤维性颤动，ASD修补术后，心功能III级	三尖瓣区III/6 SM，心尖部II/6 SM	胸部术后改变，肺动脉段膨隆	HR：49，房颤伴缓慢心室率，ST-T改变	AOD：29.5 ，LVD：57；LAD：63.5，EF：40%，先心外院术后，三尖瓣极重度关闭不全，中度二尖瓣关闭不全，全心腔增大，心功能不全，轻度PH，房水平分流	TVR+MVP+ASD修补术	胸骨正中切口	房缺：为卵圆孔型，大小约1cm，连续缝合修补	三尖瓣：植入29号美敦力Hancock II生物瓣 二尖瓣：植入佰仁思31mm成行环		160	102	35	0	3000	浅低温循环	李庆国 （陈小芳）	王东进	李庆国	曹海龙	骆璇	姚昊	5d	8	1950	红悬1900ml 血浆850ml	麻醉后心律过慢	治愈	AOD：30，LVD：51；LAD:50，EF：50%，人工生物三尖瓣开放良好，房水平分流消失，中度PH	二尖瓣瓣叶发育良好，瓣环扩大，中度关闭不全；三尖瓣环扩大，可容纳5指余，极重度关闭不全		市医保
4081887	吕久兰	女	41		62	安徽省天长县汊涧镇漂牌村曹庄组	15255082482	2013-10-16	26	TI，房颤，MVR术后			HR：94，房颤，ST-T改变	人工机械二尖瓣活动良好，全心腔增大，心功能不全，三尖瓣中-重度、主动脉瓣轻度反流，重度PH	TVP+房颤射频消融术	胸骨正中切口		三尖瓣：植入佰仁思29号成行环		132	69	37	0	1500	浅低温循环	李庆国 （范阜东）	王东进	周庆	范阜东 叶津池	骆璇	孙煦	17.75	4	370	红悬600ml 血浆275ml		治愈	AOD：29，LVD：56；LAD:58，EF：40%，人工机械二尖瓣活动良好，心功能不全	三尖瓣环明显扩大，可容纳4指余，中重度关闭不全		自费
4453093	许春彪	男	43		56	安徽省阜南县许堂存东北69-1号	18855851391	2015-10-20	33	MI,TI,ASD修补术后，PH,左房增大，右心增大，房颤	胸骨左缘第2肋间II/6吹风样SM	心影增大		ASD修补术后，未见残余分流，左房及右心增大，二尖瓣、三尖瓣重度改变不全，肺动脉增宽，PH	MVR+TVR	胸骨正中切口		二尖瓣：SJN 29号机械瓣 三尖瓣：Edwards 29号生物瓣		230	180	40	0	1800	浅低温循环	李庆国 （王强）	王东进	周庆	宣煜龙	王喆妍 吴宇	孙煦	2d	6	670			治愈	AOD：24，LVD：50；LAD:56，EF：45%，房水平分流消失，三尖瓣重度、二尖瓣中度反流，左室射血分数减低，轻-中度PH	二尖瓣瓣环扩大，瓣叶卷缩，重度关闭不全，三尖瓣环扩大，可容纳4指余，重度关闭不全		自费
4530470	何士斌	男	29	170	61	安徽省芜湖市南陵县东河乡闸口村	15155394467	2013-11-6	26	Ebstein畸形矫治术后，TI，心功能II级	胸骨左缘第4肋间II/6吹风样SM		HR：100，房扑	中-重度TI，左室射血分数减低，EF50%	TVR+房颤射频消融术	胸骨正中切口		三尖瓣：植入美敦力 29号机械瓣		121	74	34	0	3000	浅低温循环	李庆国 （陈小芳）	王东进	曹海龙	宣煜龙	骆璇	孙煦	51.5	4	480	红悬600ml 血浆525ml		治愈	AOD：23，LVD：51；LAD:35，EF：56%，人工机械三尖瓣活动良好			自费
4419787	江天任	男	77	160	58	江苏省南京市白下区游府新村12-43-101室	13813840952	2013-11-6	33	中-重度MI，轻-中度TI，轻度AI，MVP术后，心功能III级，高血压病，前列腺增生	心尖区III/6吹风样SM	心影增大	HR：86，窦性	AOD：30，LVD：53；LAD：54，EF：52%，外院MVP术后，二尖瓣中-重度、三尖瓣轻-中度、主动脉瓣轻度反流，左房增大，轻度PH	MVR+TVP	胸骨正中切口		二尖瓣：Edwards 27号生物瓣 三尖瓣：后隔交界环缩成形		183	151	27	0	2700	浅低温循环	周庆 （薛云星）	王东进	周庆	范阜东 徐灿	骆璇 张睿	孙煦	2d	5	300			治愈	AOD：31，LVD：48；LAD:51，EF：58%，人工生物二尖瓣活动良好	二尖瓣瓣环扩大，前后交界处可见前次二尖瓣成形缝合线，瓣叶增厚，瓣膜对合不良，二尖瓣中重度关闭不全；三尖瓣瓣环扩大，可容纳3指余，轻中度关闭不全		市医保
4531066	杨炳珍	女	59			江苏省盐城市盐都区大冈镇书楼村7组7号	18705102339	2015-11-11	36	ASD修补术后，MI,TI,AI,PH，房颤，心脏起搏器植入术后，心功能不全，心功能III级，2型糖尿病，脾功能亢进，阑尾切除术后	二尖瓣区III/6吹风样SM	心影增大	HR：81，房颤	左心腔增大，右房增大，二尖瓣增厚，对合错位伴重度关闭不全，三尖瓣中度、主动脉瓣轻度关闭不全，中-重度PH	MVR+TVP+房颤射频消融术	胸骨正中切口		二尖瓣：美敦力 29号机械瓣 三尖瓣：植入佰仁思29号成形环		192	126	54	0	3600	浅低温循环	周庆 （薛云星）	王东进	王强	于明港	骆璇 张睿	孙煦	22	5	590	红悬400ml 血浆400ml		治愈	AOD：30，LVD：67.8；LAD:82，EF：51%，人工生物二尖瓣活动良好	二尖瓣瓣环扩大，瓣膜增厚，重度关闭不全；三尖瓣瓣环扩大，中度关闭不全，可容纳3指余，中度关闭不全		自费
4492233	夏家锦	女	66		65	江苏省南京市蔡家巷5-2-1-501	025-83409238	2014-03-12	15	CAD，不稳定型心绞痛，PCI术后，CABG术后，阵发性房颤，2型糖尿病，高血压病2级		心影增大	HR：83，房颤	左房增大，三尖瓣轻-中度、二尖瓣轻度、主动脉瓣轻度反流	CABG	胸骨正中切口			升主动脉-桡动脉-对角支-回旋支，升主动脉-大隐静脉-后降支	211	0	0	0	2500	浅低温循环	潘俊 （宣煜龙）	王东进	李庆国	崔辉敏	王喆妍 蒋新华	姚昊	6d	8	2590	红悬600ml 血浆425ml		治愈	AOD：33，LVD：48.4；LAD:43，EF：48%，左室射血分数降低，二尖瓣轻-中度、三尖瓣轻-中度、主动脉瓣轻度反流，轻度PH			市医保
4392697	华秀凤	女	66	162	67	江苏省句容县华阳公寓4栋202室	13905297550	2013-03-21	34	CABG+MVP+TVP术后，MI,TI,CAD,高血压病	心尖区III/6吹风样SM	两侧胸膜增厚	HR：65，窦性	AOD：33.5 ，LVD：62.8；LAD:53.7，EF：35%，节段性室壁运动异常，全心腔增大，心功能不全，重度PH，三尖瓣重度、二尖瓣中-重度反流，主动脉瓣增厚钙化伴轻度反流	MVR+TVP	胸骨正中切口		二尖瓣：Medtronic 27号生物瓣 三尖瓣：植入Edwards 30号成形环		201	132	60	0	4000	浅低温循环	潘俊 （宣煜龙）	王东进	潘俊	宣煜龙	骆璇	姚昊	7.25	1	590	红悬1200ml 血浆1050ml	二次开胸止血	治愈	AOD：33.5，LVD：61；LAD:53，EF：36%，人工生物二尖瓣开放良好，节段性室壁运动异常，心功能不全，中-重度PH	二尖瓣瓣环上有一人工二尖瓣成行环，二尖瓣启闭明显受限，重中度关闭不全，瓣叶增厚、钙化，瓣缘挛缩，交界粘连，腱索融合、缩短；三尖瓣环扩大，可容纳4指余，重度关闭不全		自费
4231852	徐超	男	25	178	68	安徽省凤台县关店乡周庄村庙四队105号	13695838081	2014-04-08	26	心内膜垫缺损修补术+TVP+MVP术后，起搏器注入术后，二尖瓣裂缺伴MI，TI，心功能III级	二尖瓣区III/6隆隆样SM		HR：77，窦性	房水平分流消失，二尖瓣裂缺伴重度反流，三尖瓣轻中度、主动脉瓣轻度反流，左室射血分数减低，EF50%	MVR+TVP	胸骨正中切口		二尖瓣：SJ 29号机械瓣 三尖瓣：后瓣环局部环缩及前隔交界环缩成形		120	85	30	0	1700	浅低温循环	潘俊 （宣煜龙）	王东进	潘俊	宣煜龙	王喆妍 蒋新华	姚昊	13	2	1870			治愈	AOD：32，LVD：56；LAD:49，EF：52%，人工机械二尖瓣开放活动良好，房水平分流消失	二尖瓣前叶裂缺，瓣环增大，重度关闭不全；三尖瓣环扩大，可容纳3指余，轻中度关闭不全		自费
4498007	王贤美	女	50	154	51	江苏省句容县茅山镇杨家棚自然村31号	13852972874	2013-04-01	65	MI,TI,PH,房颤，缩窄性心包炎，心包剥脱术后，心功能III级	二尖瓣、三尖瓣区III/6隆隆样SM	H/C：0.59	HR：67，房颤	AOD：28，LVD：35；LAD:69.4，EF：47%，心包增厚钙化，结合临床考虑缩窄性心包炎，三尖瓣重度、二尖瓣中-重度反流，重度PH，左室射血分数减低	心包剥脱术+MVR+TVP+房颤射频消融术	胸骨正中切口		二尖瓣：SJ 27号机械瓣 三尖瓣：植入佰仁思29号成行环		190	131	40	0	6000	浅低温循环	潘俊	王东进	潘俊	宣煜龙	王喆妍 王炎	孙煦	6d	17	1990	红悬600ml 血浆325ml	肾功能差	治愈	AOD：27，LVD：40.5；LAD:59.5，EF：51%，人工机械二尖瓣开放活动尚可，三尖瓣中度反流，轻-中度PH,左室射血分数低值	二尖瓣启闭明显受限，重度关闭不全，瓣叶增厚，钙化，瓣缘挛缩，交界粘连，瓣环无明显扩张，腱索融合、缩短；三尖瓣环扩大，可容纳3指余，中度关闭不全		自费
4486509	李景凤	女	25		46	安徽省天长县铜城苏桥吴庄16号	15385007075	2014-07-03	35	MI,TI,房颤，心功能III级，ASD修补术后	二尖瓣区III/6吹风样SM	心影异常增大	HR：60，房颤，左室肥大伴ST-T改变	AOD：25 ，LVD：78.2；LAD:70，EF：45%，二尖瓣极中度反流，左心功能不全，中度PH,三尖瓣轻-中度、主动脉瓣轻度反流	MVR+TVP+房颤射频消融术	胸骨正中切口		二尖瓣：ATS 29号机械瓣 三尖瓣：植入佰仁思27号成行环		169	145	16	0	3500	浅低温循环	潘俊 （徐灿）	王东进	潘俊	徐灿	王喆妍	刘畅	9.5	5	2850	红悬400ml 血浆1975ml		治愈	AOD：27，LVD：67；LAD:60，EF：45%，人工二尖瓣活动良好	二尖瓣瓣环明显扩张，瓣叶挛缩，重度关闭不全，三尖瓣环扩大，轻中度关闭不全		自费
4496291	王盘华	女	71	168	53	江苏省宜兴市丁蜀周墅村元大村13号	13861496900	2013-7-25	28	SBE，AI，MI，TI，心功能II级，Wheat's术后，胃大部切除术后，腹股沟斜疝修补术后	二尖瓣听诊区III/6吹风样SM，主动脉瓣第二听诊区II/6叹息样DM		HR：92，窦性	Wheat's术后，人工生物主动脉瓣开放尚可，中度反流，人工生物主动脉瓣赘生物可能性大，人工血管血流通畅，二尖瓣稍增厚伴中重度反流，三尖瓣中度反流，左室舒张功能减退，轻度PH，微量房水平分流	AVR+MVP+TVP	胸骨正中切口		主动脉瓣：Edward 23号生物瓣 二尖瓣：植入佰仁思 29号硬质环 三尖瓣：后瓣环局部环缩成形		230	186	25	0	4000	浅低温循环	潘俊 （朱大伟）	王东进	潘俊	徐灿	骆璇	孙煦	68	7	500	红悬1100ml 血浆350ml		治愈	AOD：35，LVD：52.3；LAD:48.8，EF：52%，人工生物主动脉瓣活动良好，轻度PH，少量心包积液			自费
4026262	洪晓敏	女	50			江苏省江都县真武统建区B幢303室	13813167866	2015-8-26	30	AI,PI,TI,高血压病，PH,房颤，心功能III级，MVR术后，AVP术后，胆囊切除术后	主动脉瓣区叹气样、递减型DM		HR：77，房颤，ST-T改变	AOD：27 ，LVD：55；LAD:54，EF：57%，人工机械二尖瓣开放活动良好，主动脉瓣轻度狭窄伴中度关闭不全，三尖瓣轻-中度关闭不全	AVR+TVP+房颤射频消融术	胸骨正中切口		主动脉瓣：间断植入St.Jdue 19号机械环上瓣 三尖瓣：植入佰仁思27号成行环		250	221	29	0	4000	浅低温循环	潘俊 （徐灿）	王东进	潘俊	徐灿	王炎 顾伟	孙煦	2d	4	200			治愈	AOD：27，LVD：54.5；LAD:53.6，EF：57%，人工机械二尖瓣、主动脉瓣开放活动良好	主动脉瓣瓣叶增厚、钙化，瓣缘挛缩，交界粘连，瓣环无明显扩张；三尖瓣环扩大，可容纳3指余，轻中度关闭不全		自费
4476151	黄明泉	男	49			江苏省仪征市纤城小区2-203	13365113009	2013-9-4	22	AI,MI,TI,高血压病，PH,升主动脉置换术后，主动脉弓置换术后，降主动脉支架术后			HR：97，窦性，ST-T改变	AOD：30 ，LVD：66；LAD:46，EF：54%，人工血管血流通畅，主动脉瓣窦部增宽，主动脉夹层，主动脉瓣重度关闭不全，二尖瓣、三尖瓣轻-中度反流，轻-中度PH	主动脉瓣	胸骨正中切口		切除自体主动脉瓣，用SN 27#带瓣管道，连续缝合植入带瓣管道；于冠状动脉开口对应部位在人工血管上切除直径约0.8cm人工血管壁，连续缝合将冠状动脉开口与热弄个血管吻合；远端于头臂干起始处横断升主动脉，连续缝合将带瓣管道与升主动脉远端行端端吻合；以自体血管片包裹人工血管，并与右房吻合		230	150	70	0	2400	浅低温循环	潘俊 （徐灿）	王东进	潘俊	徐灿	骆璇 金陵	孙煦	15.25	4	650	红悬300ml 血浆250ml		治愈	AOD：30，LVD：60；LAD:51，EF：55%，人工机械主动脉瓣开放活动良好，人工血管血流通畅	主动脉瓣瓣环扩大，瓣叶增厚，瓣缘挛缩，重度关闭不全		自费
4521898	王龙	男	15			安徽省明光市苏巷己庄村下郢队	15052414478	2016-9-9	21	AS伴AI，MI，TI,PH,AVP+主动脉狭窄矫治术后	主动脉瓣区III/6 SM		HR：70，窦性，左室肥大伴心肌劳损	重度AS伴轻度AI	AVR+主动脉瓣上狭窄矫治术	胸骨正中切口		主动脉瓣：SN 19号机械主动脉瓣环上瓣 在左冠瓣、无冠瓣交界处切至左冠窦，取Geotex补片加宽左冠窦级主动脉根部		208	152	51	0	3500	浅低温循环	潘俊 （徐灿）	王东进	潘俊	徐灿	王炎	孙煦	22	3	220	红悬800ml 血浆475ml		治愈	AOD：20，LVD：45；LAD:36，EF：59%，人工机械主动脉瓣活动良好	主动脉瓣上狭窄约0.1cm，主动脉瓣瓣叶增厚、粘连，重度狭窄伴轻度关闭不全		自费
4530249	方林昌	男	66			江苏省溧阳市建设西路永盛家园5-3-101	0519-80680295	2016-11-5	38	主动脉窦瘤，CAD，高血压病1级，人工生物主动脉瓣置换术后，人工生物主动脉周漏			HR：81，窦性	AOD：33，LVD：65；LAD：38，EF：59%，人工生物主动脉瓣周漏可能性达，主动脉窦瘤形成	主动脉瓣术+CABG	胸骨正中切口		切除原生物瓣，间断缝合植入美敦力 生物瓣和28mm人工带瓣管道，切除直径约0.8cm人工血管壁，连续缝合将冠状动脉开口与人工学血管吻合，连续缝合将带瓣管道与升主动脉远端行短短吻合	升主动脉-大隐静脉-前降支	217	170	34	0	4500	浅低温循环	周庆 （曹海龙）	王东进	李庆国	曹海龙	骆璇	孙煦	16.5	3	360			治愈	AOD：28，LVD：49；LAD：39，EF：59%，人工生物主动脉瓣活动良好，人工血管血流通畅	原生物瓣无明显钙化，活动良好，右冠下瓣膜缝合处有一8MM瘘口		自费
4413131	刘志立	男	80			江苏省	13951179069	2013-11-13	13	急性冠脉综合征，CAD，三支病变，冠脉搭桥术后，高血压病2级，房颤，痛风，MI,TI			HR：80，房颤	左心功能不全，左右房增大，二尖瓣三尖瓣中度反流，中度PH，EF40%	CABG	胸骨正中切口			升主动脉-大隐静脉-右冠主干，升主动脉-大隐静脉-第一钝缘支-第二钝缘支	97						葛敏 （陈涛）	王东进	周庆	曹海龙			5d	5		血浆575ml	循环不稳	自动出院				自费
4531641	王碎玉	女	79	157	63	江苏省南京市湖景花园3庄606	18795855617	2016-11-13	31	BVR术后，MI,TI,房颤，PH，高血压病	二尖瓣区III/6吹风样SM	心脏术后，两肺感染，两侧胸膜增厚	HR：80，窦性，ST-T改变	人工生物主动脉开放活动良好，人工生物二尖瓣流速偏快，中-重度反流，三尖瓣中度反流，中-重度PH	MVR+TVP+房颤射频消融术	胸骨正中切口		二尖瓣：美敦力 27号生物瓣 三尖瓣：植入佰仁思27号成形环		177	136	29	0	6400	浅低温循环	葛敏 （陈涛）	王东进	周庆	范阜东	骆璇 金陵	孙煦	6d	16	740	红悬600ml 血浆150ml	肾功能不全 内环境紊乱	自动出院	AOD：34.5，LVD：52.5；LAD:50，EF：58%，人工生物主动脉瓣开放活动尚可，人工生物二尖瓣流速偏快，中-重度反流，三尖瓣中度反流，中-重度PH	二尖瓣人工生物瓣轻度增厚钙化，瓣叶可见多出触控，中重度关闭不全，主动脉瓣人工生物瓣轻度钙化，瓣叶活动对合良好，轻度关闭不全；三尖瓣瓣环扩大，可容纳3指余，中度关闭不全		自费
4140527	张国旺	男	46			江苏省东台市廉贻张垛三组	13951942897	2012-12-25	50	AI,TI,痛风，肺气肿，慢性心功能不全急性失代偿，心律失常，房颤，MVP术后，MI	二尖瓣区III/6 SM	心影增大	HR：125，窦性	AOD：35.5，LVD：63.5；LAD:56，EF：37%，全心腔增大，心功能不全，三尖瓣重度、二尖瓣中-重度、主动脉瓣中度关闭不全，轻度PH	BVR+TVP+房颤射频消融术	胸骨正中切口		二尖瓣：SJ 27号机械瓣 主动脉瓣：SJ 25号机械瓣 三尖瓣：植入佰仁思29号成形环		360	283	60	0	6800	浅低温循环	葛敏 （程永庆）	王东进	周庆	宣煜龙	骆璇 朱炜	孙煦	4d	30	2040	红悬6100ml 血浆4200ml 冷沉淀9U	自主呼吸浅快 呼吸困难 再次气管插管	好转	AOD：34.7，LVD：61.3；LAD:53，EF：38%，人工机械二尖瓣、主动脉瓣开放活动良好，左心功能不全，少量心包积液	二尖瓣瓣环扩大，重度关闭不全，三尖瓣环扩大，可容纳4指余，重度关闭不全；主动脉瓣瓣环扩大，中度关闭不全		自费
